# Supplementary material for: Function of Host Protein Staufen1 in Rabies Virus Replication
Source: Viruses. 2021 Jul 22;13(8):1426. doi: 10.3390/v13081426 (PMC8402631; doi:10.3390/v13081426)
Supplement: Supplementary file 1 [file viruses-13-01426-s001.zip]

Archive with 1 entries (1 files):
- viruses-1270057-supplementary.pdf
